# Supplementary material for: Comparative Analysis of Chloroplast Genomes of Four Medicinal Capparaceae Species: Genome Structures, Phylogenetic Relationships and Adaptive Evolution
Source: Plants (Basel). 2021 Jun 17;10(6):1229. doi: 10.3390/plants10061229 (PMC8234754; doi:10.3390/plants10061229)
Supplement: Supplementary file 1 [file plants-10-01229-s001.zip]

Archive with 1 entries (1 files):
- plants-1151648-supplementary.pdf
